# Supplementary material for: Production of thermostable phycocyanin in a mesophilic cyanobacterium
Source: Metab Eng Commun. 2021 Jun 2;13:e00175. doi: 10.1016/j.mec.2021.e00175 (PMC8209669; doi:10.1016/j.mec.2021.e00175)
Supplement: Supporting Information S1 [file mmc1.zip]

Archive with 10 entries (10 files):
- CT.348 SynBAC2C1.gb
- CT.349 SynBAC2.gb
- CT.350 SynBA.gb
- CT.351 SynB.gb
- CT.352 SynA.gb
- CT.353 TeBACD.gb
- CT.354 TeBAC.gb
- CT.355 TeBA.gb
- CT.356 TeB.gb
- CT.357 TeA.gb
